# Supplementary material for: Health related quality of life and satisfaction with care of stroke patients in Budapest: A substudy of the EuroHOPE project
Source: PLoS One. 2020 Oct 22;15(10):e0241059. doi: 10.1371/journal.pone.0241059 (PMC7580926; doi:10.1371/journal.pone.0241059)
Supplement: S1 Data — (XLSX) [file pone.0241059.s006.xlsx]

## Sheet: hakkinen_v2
ID	TOAST (1 LAD, 2 embolia, 3 SVD, 4 other det., 5 undet.)	Date of stroke	Age at stroke	Sex	Marital status	Simple marital	Education	Working status prior to stroke	Simple working prior	Dwelling location prior	Dwelling prior to stroke, social type of	Simple dwelling prior	Admitted from	Depression prior to stroke	Dementia prior to stroke	NIH Felvételkor	LOS due to stroke	Thrombolysis	Treatment at intensive care unit	Carotid endarterectomy	mRS kibocsátáskor	Working status after stroke	Simple working post	Dwelling after	Simple dwelling after, social type	Dwelling condition after	Post-acute LOS	Kórházban (SE Neurológián) elhunyt	Követésre elhunyt	EQ5D 1	EQ5D 2	EQ5D 3	EQ5D 4	EQ5D 5	EQ VAS	EQ5D-5L profile	EQ-5D index	Q15D-1	Q15D-2	Q15D-3	Q15D-4	Q15D-5	Q15D-6	Q15D-7	Q15D-8	Q15D-9	Q15D-10	Q15D-11	Q15D-12
1	1	41190	57	Female	Married	with partner	11	Working, fulltime	working	Szigetszentmiklós járás	Home, with company	Home, with company	Home	No	No dementia	3	6	FALSE	FALSE	TRUE	2	Working, fulltime	working	Home, with assistance - Assisted by relatives	Home with company	Home/family	1-5 days	nem	nem	2	1	1	2	1	50	21121	0.828	2	1	1	1	1	1	1	1	1	2	2	2
2	3	41214	61	Male	Married	with partner	13	Unemployed	not working	Szigetszentmiklós járás	Home, alone, w/o help	Home alone	Home	No	No dementia	8	8	FALSE	FALSE	FALSE	4	Unemployed	not working	Other	Other	Institute/professionals	More than 30 days	nem	nem	2	2	2	2	1	65	22221	0.755	2	2	1	1	1	1	1	2	1	1	3	1
3	3	41232	44	Male	Married	with partner	14	Working, fulltime	working	Szigetszentmiklós járás	Home, with company	Home, with company	Home	No	No dementia	5	8	FALSE	FALSE	FALSE	1	Working, part time (pct)	working	Home - with company	Home with company	Home/family		nem	nem	1	1	1	1	1	98	11111	1	1	1	1	1	2	1	2	1	1	1	1	2
4	5	41246	50	Female	Cohabiting	with partner	12	Working, fulltime	working	Érdi járás	Home, with company	Home, with company	Home	No	No dementia	6	8	TRUE	TRUE	FALSE	0	Unemployed	not working	Home - with company	Home with company	Home/family		nem	nem	1	1	1	1	2	100	11112	0.999	1	2	2	1	3	1	2	1	1	1	1	2
5	3	41322	63	Male	Single, divorced	living alone	8	Retired	not working	Budapest VIII. ker.	Home, alone, w/o help	Home alone	Home	No	No dementia	2	17	FALSE	FALSE	FALSE	1	Retired	not working	Home - alone, w/o help	Home alone	Home/family	6-15 days	nem	nem	1	1	1	1	1	95	11111	1	1	2	1	1	1	1	1	1	1	1	1	1
6	3	41251	70	Male	Married	with partner	15	Retired	not working	Ráckevei járás	Home, with company	Home, with company	Home	No	No dementia	3	4	FALSE	FALSE	FALSE	1	Retired	not working	Home - with company	Home with company	Home/family		nem	nem	1	1	1	1	1	80	11111	1	1	1	1	1	2	1	1	1	1	1	1	1
7	1	41226	81	Male	Married	with partner		Retired	not working	Érdi járás	Home, with company	Home, with company	Home	No	No dementia	7	7	FALSE	FALSE	FALSE	2	Retired	not working	Home - with company	Home with company	Home/family	More than 30 days	nem	nem	2	1	3	2	2	60	21322	0.828	2	1	2	1	1	1	1	1	3	1	2	2
8	3	41231	64	Male	Single, divorced	living alone	12	Unemployed	not working	egyéb Budapest	Home, with company	Home, with company	Home	No	No dementia	2	11	FALSE	FALSE	FALSE	1	Unemployed	not working	Home - with company	Home with company	Home/family		nem	nem	2	1	1	1	1	100	21111	0.918	1	1	1	1	1	1	1	1	1	1	1	1
9	1	41186	61	Male	Married	with partner	12	Retired	not working	Szigetszentmiklós járás	Home, with company	Home, with company	Home	No	No dementia	8	15	FALSE	FALSE	FALSE	1	Retired	not working	Home - with company	Home with company	Home/family		nem	nem	1	1	1	2	2	70	11122	0.909	1	1	3	2	3	1	1	1	1	2	2	2
10	3	41238	76	Female	Widow(er)	living alone	8	Retired	not working	Szigetszentmiklós járás	Home, alone, w/o help	Home alone	Home	No	No dementia	3	7	FALSE	FALSE	FALSE	2	Retired	not working	Home - alone, w/o help	Home alone	Home/family		nem	nem	2	1	1	2	1	100	21121	0.828	2	1	1	2	4	1	1	1	1	1	2	1
11	1	41232	74	Female	Widow(er)	living alone	8	Retired	not working	Szigetszentmiklós járás	Home, alone, with help	Home alone	Home	No	No dementia	6	12	FALSE	FALSE	TRUE	1	Retired	not working	Home - alone, w/o help	Home alone	Home/family	6-15 days	nem	nem	1	1	1	3	1	80	11131	0.887	1	1	1	1	3	1	1	1	1	1	3	1
12	1	41232	63	Male	Married	with partner	11	Retired	not working	Ráckevei járás	Home, with company	Home, with company	Home	No	No dementia	3	9	FALSE	FALSE	FALSE	1	Retired	not working	Home - with company	Home with company	Home/family		nem	nem	1	1	1	1	2	90	11112	0.999	2	1	1	2	1	1	1	1	1	2	1	1
13	2	41231	61	Female	Married	with partner	12	Working, part time (pct)	working	egyéb Magyarország	Home, with company	Home, with company	Home	No	No dementia	5	9	FALSE	FALSE	FALSE	2	Sick leave / sick pension, permanent	not working	Home - with company	Home with company	Home/family	6-15 days	nem	nem	2	2	2	2	1	100	22221	0.755	2	1	1	2	2	1	2	1	2	1	2	1
14	3	41241	59	Male	Cohabiting	with partner	16	Sick leave / sick pension, temporary	not working	Érdi járás	Home, with company	Home, with company	Home	Diagnosed depression with medication	No dementia	4	6	FALSE	FALSE	FALSE	3	Sick leave / sick pension, temporary	not working	Home - with company	Home with company	Home/family	6-15 days	nem	nem	2	1	1	1	1	82	21111	0.918	1	1	1	1	1	1	1	3	1	2	1	1
15	1	41209	54	Female	Single, never married	living alone	8	Working, fulltime	working	Ráckevei járás	Home, alone, w/o help	Home alone	Home	No	No dementia	16	11	FALSE	FALSE	FALSE	4	Sick leave / sick pension, temporary	not working	Other	Other	Institute/professionals	More than 30 days	nem	nem	3	5	5	4	2	50	35542	0.21	3	2	2	1	1	2	1	1	5	1	4	1
16	1	41159	59	Female	Married	with partner	12	Working, part time (pct)	working	Szigetszentmiklós járás	Home, with company	Home, with company	Home	No	No dementia	5	15	FALSE	FALSE	TRUE	2	Retired	not working	Home - with company	Home with company	Home/family	6-15 days	nem	nem	3	2	5	5	3	50	32553	0.19	3	2	1	3	4	2	2	2	5	2	4	3
17	4	41254	72	Female	Married	with partner	14	Retired	not working	egyéb Budapest	Home, with company	Home, with company	Home	No	No dementia	1	6	FALSE	FALSE	FALSE	2	Retired	not working	Home - with company	Home with company	Home/family		nem	nem	1	1	1	1	2	100	11112	0.999	1	2	1	1	4	1	1	1	1	1	1	1
18	2	41209	80	Female	Widow(er)	living alone		Retired	not working	egyéb Budapest	Home, alone, with help	Home alone	Home	No	No dementia	6	18	FALSE	FALSE	FALSE	3	Retired	not working					nem	nem	3	1	2	1	1	70	31211	0.9	2	2	2	2		1	2	2	3	2	1	1
19	1	41171	64	Male	Married	with partner	11	Working, fulltime	working	egyéb Budapest	Home, with company	Home, with company	Home	No	No dementia	9	16	FALSE	FALSE	FALSE	3	Working, fulltime	working	Other	Other	Institute/professionals	More than 30 days	nem	nem	5	5	5	3	2	15	55532	0.063	5	2	3	1	2	3	2	3	5	3	3	2
20	2	41202	67	Female	Widow(er)	living alone	8	Retired	not working	Szigetszentmiklós járás	Home, alone, w/o help	Home alone	Home	No	No dementia	3	12	FALSE	FALSE	FALSE	2	Retired	not working	Home - alone, w/o help	Home alone	Home/family		nem	nem	1	1	1	1	2	100	11112	0.999	3	4	1	2	4	1	1	2	2	2	3	1
21	2	41204	49	Female	Married	with partner	14	Working, fulltime	working	Szigetszentmiklós járás	Home, alone, with help	Home alone	Home	No	No dementia	2	8	FALSE	FALSE	FALSE	0	Working, fulltime	working	Home - with company	Home with company	Home/family		nem	nem	1	1	1	2	2	80	11122	0.909	1	2	1	2	4	1	2	1	1	1	1	2
22	1	41302	74	Female	Single, never married	living alone		Retired	not working	Budapest VIII. ker.	Home, alone, with help	Home alone	Home	No	Dementia diagnosed by a doctor	9	25	FALSE	FALSE	TRUE	3							nem	nem
23	1	41231	59	Male	Single, never married	living alone	8	Unemployed	not working	egyéb Budapest	In an institution	Institution	Other institution	No	No dementia	7	25	FALSE	FALSE	FALSE	4	Unemployed	not working	Other	Other	Institute/professionals	16-30 days	nem	nem	5	5	5	4	4	25	55544	-0.05	5	1	1	1	1	3	1	2	5	3	4	4
24	1	41274	59	Male	Cohabiting	with partner	8	Retired	not working	Szigetszentmiklós járás	Home, alone, w/o help	Home alone	Home	No	No dementia	5	10	FALSE	TRUE	FALSE	3			Home - with company	Home with company	Home/family		nem	nem	1	2	2	1	2	70	12212	0.927	1	2	1	1	3	1	3	2	2	2	1	1
25	5	41196	61	Male	Married	with partner	11	Working, part time (pct)	working	egyéb Budapest	Home, with company	Home, with company	Home	No	No dementia	8	12	FALSE	FALSE	FALSE	5	Working, part time (pct)	working	Home - with company	Home with company	Home/family	More than 30 days	nem	nem	4	5	5	3	1		45531	0.275	3	1	1	1	2	3	2	2	5	1	2	1
26	2	41211	83	Female	Married	with partner	12	Retired	not working	Budapest VIII. ker.	Home, with company	Home, with company	Home	Depressed mood	No dementia	7	9	FALSE	FALSE	FALSE	2	Retired	not working	Home - with company	Home with company	Home/family		nem	nem	3	3	3	1	2	55	33312	0.813	3	2	1	1	4	1	1	2	3	2	1	2
27	3	41176	86	Male	Widow(er)	living alone	8	Retired	not working	Szigetszentmiklós járás	Home, with company	Home, with company	Home	No	No dementia	3	14	FALSE	FALSE	FALSE	2	Retired	not working	Home, with assistance - Assisted by relatives	Home with company	Home/family		nem	nem	2	2	2	2	1	34	22221	0.755	2	1	3	1	1	1	2	3	2	2	2	1
28	2	41194	85	Female	Single, never married	living alone	15	Retired	not working	Budapest VIII. ker.	In an institution	Institution	Other institution	No	No dementia	3	12	FALSE	FALSE	FALSE	2	Retired	not working	Other	Other	Institute/professionals		nem	nem	2	1	2	1	1	38	21211	0.918	1	1	1	2	4	1	1	2	1	2	2	1
29	1	41201	90	Female	Widow(er)	living alone	6	Retired	not working	Budapest VIII. ker.	Home, alone, w/o help	Home alone	Home	No	No dementia	5	18	FALSE	FALSE	FALSE	3	Retired	not working	Home, with assistance - Assisted by relatives	Home with company	Home/family	6-15 days	nem	nem	5	5	5	5	2	10	55552	-0.14	5	5	3	1	3	4	2	3	5	4	3	2
30	5	41211	81	Male	Married	with partner	8	Retired	not working	Budapest VIII. ker.	Home, with company	Home, with company	Home	No	No dementia	20	18	FALSE	FALSE	FALSE	5	Retired	not working	Home - with company	Home with company	Home/family		nem	nem	4	5	5	5	2	20	45552	0.072	4	4	2	1	3	3	4	3	5	3	4	3
31	2	41237	82	Female	Single, never married	living alone	8	Retired	not working	Szigetszentmiklós járás	Home, alone, w/o help	Home alone	Home	No	No dementia	4	7	FALSE	FALSE	FALSE	2	Retired	not working	Other	Other	Institute/professionals		nem	nem	3	2	2	4	1	45	32241	0.505	3	3	1	1	3	1	3	2	2	2	2	1
32	5	41153	71	Male	Married	with partner	19	Working, fulltime	working	Ráckevei járás	Home, with company	Home, with company	Home	No	No dementia	4	13	FALSE	FALSE	FALSE	2	Retired	not working	Home - with company	Home with company	Home/family		nem	nem	4	2	3	4	4	45	42344	0.355	3	2	2	2	5	2	1	3	3	2	5	4
33	3	41199	68	Female	Widow(er)	living alone	15	Working, fulltime	working	egyéb Budapest	Home, alone, w/o help	Home alone	Home	No	No dementia	3	9	FALSE	FALSE	FALSE	1	Working, fulltime	working	Home - alone, w/o help	Home alone	Home/family		nem	nem	2	1	2	2	1	50	21221	0.828	2	3	1	2	4	1	1	2	2	1	2	1
34	5	41219	59	Male	Single, divorced	living alone	12	Working, fulltime	working	Szigetszentmiklós járás	Home, with company	Home, with company	Home	No	No dementia	2	4	FALSE	FALSE	FALSE	0	Working, fulltime	working	Home - with company	Home with company	Home/family		nem	nem	2	1	1	1	1	90	21111	0.918	2	1	1	2	1	1	1	1	2	1	1	1
35	3	41192	75	Female	Widow(er)	living alone	13	Retired	not working	Szigetszentmiklós járás	Home, alone, with help	Home alone	Home	No	No dementia	1	9	FALSE	FALSE	FALSE	1	Retired	not working	Home, with assistance - Assisted by relatives	Home with company	Home/family		nem	nem	3	1	1	1	1	80	31111	0.9	1	1	1	1	2	1	1	2	1	1	1	1
36	2	41205	67	Male	Widow(er)	living alone	12	Retired	not working	Érdi járás	Home, alone, with help	Home alone	Home	Depressed mood	No dementia	8	9	FALSE	FALSE	FALSE	2	Retired	not working	Home - alone, w/o help	Home alone	Home/family		nem	nem	1	1	1	2	2	62	11122	0.909	1	2	1	2	2	1	2	1	1	1	2	2
37	3	41197	65	Male	Cohabiting	with partner	11	Retired	not working	egyéb Budapest	Home, with company	Home, with company	Home	No	No dementia	4	5	FALSE	FALSE	FALSE	2	Retired	not working	Other	Other	Institute/professionals		nem	nem	3	2	2	2	1	65	32221	0.738	3	2	1	1	1	1	2	1	2	3	1	1
38	5	41183	68	Female	Widow(er)	living alone	11	Retired	not working	Szigetszentmiklós járás	Home, with company	Home, with company	Home	No	No dementia	4	5	FALSE	FALSE	FALSE	2	Retired	not working	Home, with assistance - Assisted by relatives	Home with company	Home/family		nem	nem	2		2	2	2	50			2	2	2	2	4	1	2	3	2	2	2	2
39	3	41176	73	Male	Married	with partner	10	Retired	not working	Érdi járás	Home, with company	Home, with company	Other institution	No	No dementia	5	10	FALSE	FALSE	FALSE	2	Retired	not working	Home - with company	Home with company	Home/family		nem	nem	1	1	1	1	1	75	11111	1	1	1	1	1	1	1	1	2	1	1	1	1
40	2	41164	62	Female	Married	with partner	12	Retired	not working	Szigetszentmiklós járás	Home, with company	Home, with company	Home	Depression diagnosed by doctor but no medication	No dementia	3	15	FALSE	FALSE	FALSE	3	Retired	not working	Home - with company	Home with company	Home/family		nem	nem	3	3	3	3	2	50	33332	0.701	3	2	1	3	2	1		3	3	3	1	2
41	2	41174	59	Female	Widow(er)	living alone	8	Retired	not working	Ráckevei járás	Home, alone, w/o help	Home alone	Home	Depressed mood	No dementia	5	12	FALSE	FALSE	FALSE	4	Retired	not working	Other	Other	Institute/professionals	More than 30 days	nem	nem	3	1	2	3	2	60	31232	0.788	3	2	1	1	1	1	1	1	2	1	2	2
42	3	41174	82	Male	Widow(er)	living alone	10	Retired	not working	Szigetszentmiklós járás	Home, with company	Home, with company	Home	No	No dementia	4	12	FALSE	FALSE	FALSE	3	Retired	not working	Home, with assistance - Assisted by relatives	Home with company	Home/family		nem	nem	4	4	3	3	1	20	44331	0.567	2	5	3	5	4	2	2	5	2	3	2	2
43	5	41179	80	Female	Widow(er)	living alone	11	Retired	not working	Szigetszentmiklós járás	Home, with company	Home, with company	Home	No	No dementia	6	19	TRUE	TRUE	FALSE	4	Retired	not working	Home, with assistance - Assisted by relatives	Home with company	Home/family	More than 30 days	nem	nem	2	3	5	1	1	40	23511	0.508	3	4	3	4	1	2	1	1	5	4	1	2
44	2	41177	87	Male	Married	with partner		Retired	not working	Szigetszentmiklós járás	Home, with company	Home, with company	Home	No	No dementia	6	11	FALSE	FALSE	FALSE	3	Retired	not working	Home - with company	Home with company	Home/family		nem	nem	4	3	3	3	2	45	43332	0.661	3	3	3	3	2	1	2	2	2	3	1	3
45	5	41166	87	Female	Married	with partner	11	Retired	not working	Ráckevei járás	Home, with company	Home, with company	Home	No	No dementia	11	20	FALSE	FALSE	FALSE	3	Retired	not working	Home, with assistance - Assisted by relatives	Home with company	Home/family		nem	nem	3	3	3	2	2	50	33322	0.723	4	1	1	3	4	2	2	1	4	2	2	2
46	3	41169	75	Female	Widow(er)	living alone	4	Retired	not working	Szigetszentmiklós járás	Home, alone, with help	Home alone	Home	No	No dementia	4	12	FALSE	FALSE	FALSE	3	Retired	not working	Home, with assistance - Assisted by relatives	Home with company	Home/family		nem	nem	2	1	2	2	1	80	21221	0.828	2	1	1	1	1	1	1	1	2	1	1
47	1	41178	65	Male	Cohabiting	with partner	13	Retired	not working	Szigetszentmiklós járás	Home, with company	Home, with company	Other institution	Depressed mood	No dementia	1	15	FALSE	FALSE	FALSE	0	Retired	not working	Home - alone, w/o help	Home alone	Home/family		nem	nem	1	1	1	2	2	85	11122	0.909	1	1	1	1	1	1	1	1	1	1	1	2
48	1	41178	60	Female	Cohabiting	with partner	8	Sick leave / sick pension, permanent	not working	Szigetszentmiklós járás	Home, with company	Home, with company	Other hospital	No	No dementia	3	8	FALSE	FALSE	FALSE	0	Sick leave / sick pension, permanent	not working	Home - with company	Home with company	Home/family		nem	nem	3	2	3	3	2	50	32332	0.716	3	2	1	1	4	1	1	1	2	1	3	2
49	2	41161	35	Male	Married	with partner	14	Working, fulltime	working	Szigetszentmiklós járás	Home, with company	Home, with company	Home	No	No dementia	8	4	FALSE	FALSE	FALSE	1	Working, fulltime	working	Home - with company	Home with company	Home/family		nem	nem	1	1	1	1	1	100	11111	1	1	1	1	1	1	1	1	1	1	1	1	1
50	3	41164	75	Male	Married	with partner	8	Retired	not working	Szigetszentmiklós járás	Home, with company	Home, with company	Home	No	No dementia	3	13	FALSE	FALSE	FALSE	4	Retired	not working	Home - with company	Home with company	Home/family	More than 30 days	nem	nem	3	4	5	2	1	50	34521	0.379	3		3	1	2	2	1	1	5	1	2	1
51	3	41172	63	Female	Married	with partner	9	Retired	not working	Szigetszentmiklós járás	Home, with company	Home, with company	Home	Diagnosed depression with medication	No information	3	9	FALSE	FALSE	FALSE	1	Retired	not working	Home - with company	Home with company	Home/family		nem	nem	2	1	2	1	1	80	21211	0.918	2	2	1	4	2	1	1	2	2	1	1	1
52	5	41173	75	Female	Married	with partner	6	Retired	not working	Szigetszentmiklós járás	Home, with company	Home, with company	Home	No	No dementia	2	6	FALSE	FALSE	FALSE	0	Retired	not working	Home - with company	Home with company	Home/family		nem	nem	1	1	1	2	2	90	11122	0.909	1	2	3	2	3	1	1	2	2	2	2	1
53	3	41168	65	Female	Single, never married	living alone	12	Retired	not working	Szigetszentmiklós járás	Home, alone, w/o help	Home alone	Home	No	No dementia	2	9	FALSE	FALSE	FALSE	0	Retired	not working	Home, with assistance - Assisted by relatives	Home with company	Home/family		nem	nem	2	1	1	2	2	80	21122	0.828	1	1	1	1	2	1	1	2	1	1	2	2
54	2	41203	84	Male	Widow(er)	living alone	10	Retired	not working	Szigetszentmiklós járás	Home, alone, with help	Home alone	Home	No	No dementia	2	14	FALSE	FALSE	FALSE	3	Retired	not working	Home, with assistance - Assisted by relatives	Home with company	Home/family		nem	nem	4	4	4	3	1	40	44431	0.493	3	1	1	1	1	1	1	3	4	3	3	3
55	2	41163	76	Male	Married	with partner	17	Retired	not working	Ráckevei járás	Home, with company	Home, with company	Home	No	No dementia	6	9	FALSE	FALSE	FALSE	2	Retired	not working	Home - with company	Home with company	Home/family		nem	nem	1	1	1	1	2	95	11112	0.999	1	1	2	1	2	1	2	2	1	2	2	2
56	5	41166	63	Male	Single, never married	living alone	11	Retired	not working	Érdi járás	Home, alone, w/o help	Home alone	Home	No	No dementia	3	7	FALSE	FALSE	FALSE	2	Retired	not working	Home - alone, w/o help	Home alone	Home/family		nem	nem	2	1	2	1	2	80	21212	0.918	1	1	1	1	2	1	1	2	1	1	2	2
57	3	41167	66	Male	Single, divorced	living alone	13	Retired	not working	egyéb Budapest	In an institution	Institution	Other institution	No	No dementia	7	10	FALSE	FALSE	FALSE	1	Retired	not working	Home - alone, w/o help	Home alone	Home/family	1-5 days	nem	nem	1	1	1	2	1	75	11121	0.91	1	1	1	2	2	1	1	1	1	1	1	1
58	3	41167	53	Female	Married	with partner	11	Sick leave / sick pension, permanent	not working	Szigetszentmiklós járás	Home, with company	Home, with company	Home	No	No dementia	5	7	FALSE	FALSE	FALSE	1	Sick leave / sick pension, permanent	not working	Home - with company	Home with company	Home/family		nem	nem	3	3	3	3	3	80	33333	0.701	3	2	3	2	3	1	2	2	3	3	4	4
59	3	41159	55	Female	Married	with partner	13	Other	not working	Budapest VIII. ker.	Home, with company	Home, with company	Home	No	No dementia	3	8	FALSE	FALSE	FALSE	1	Other	not working	Home - with company	Home with company	Home/family		nem	nem	2	1	3	3	2	70	21332	0.806	1	1	2	4	3	1	2	3	3
60	5	41163	64	Male	Single, divorced	living alone	8	Retired	not working	egyéb Magyarország	Home, alone, w/o help	Home alone	Home	No	No dementia	7	14	FALSE	FALSE	FALSE	4	Retired	not working	Home - alone, w/o help	Home alone	Home/family	More than 30 days	nem	nem	2	1	1	1	1	85	21111	0.918	2	1	1	1	2	1	1	1	2	1	1	2
61	5	41333	73	Male	Single, divorced	living alone	7	Retired	not working	Budapest VIII. ker.	Home, with company	Home, with company	Home	No	No dementia	24	19	FALSE	TRUE	FALSE	3	Retired	not working	Home - alone, w/o help	Home alone	Home/family	6-15 days	nem	nem	4		4						5	5	5	4	3					4
62	3	41300	53	Male	Married	with partner	12	Working, fulltime	working	Érdi járás	Home, alone, w/o help	Home alone	Home	No	No dementia	2	10	FALSE	FALSE	FALSE	0	Working, fulltime	working	Home - with company	Home with company	Home/family		nem	nem	1	1	1	1	1	100	11111	1	1	1	1	1	1	1	1	1	1	1	1	1
63	3	41314	65	Male	Married	with partner	12	Retired	not working	Szigetszentmiklós járás	Home, with company	Home, with company	Home	No	No dementia	10	7	FALSE	FALSE	FALSE	1	Retired	not working	Home - with company	Home with company	Home/family	1-5 days	nem	nem	2	1	2	1	1	90	21211	0.918	1	1	1	1						2	1	1
64	5	41374	86	Male	Married	with partner	17	Retired	not working	Ráckevei járás	Home, with company	Home, with company	Home	No	No dementia	9	15	FALSE	FALSE	FALSE	5	Retired	not working	Home - with company	Home with company	Home/family		nem	nem	5	5	5	1	1	35	55511	0.175	5	3	1	1	1	4	2	5	5	2	3	1
65	5	41327	65	Female	Married	with partner	11	Retired	not working	Ráckevei járás	Home, with company	Home, with company	Home	No	No dementia	2	6	FALSE	FALSE	FALSE	1	Retired	not working	Home - alone, w/o help	Home alone	Home/family		nem	nem	1	1	1	1	1	90	11111	1	1	1	1	1	2	1	1	1	1	1	1	1
66	1	41352	79	Female	Married	with partner	11	Retired	not working	Budapest VIII. ker.	Home, with company	Home, with company	Home	No	No dementia	10	66	FALSE	TRUE	FALSE	5	Retired	not working	Other	Other	Institute/professionals		nem	nem	5	5	5	4	2	30	55542	-0.018	5	2	1	1	2	2	2	3	5	1	4	2
67	2	41312	66	Male	Married	with partner	11	Retired	not working	Szigetszentmiklós járás	Home, with company	Home, with company	Home	No	No dementia	7	8	FALSE	FALSE	FALSE	2	Retired	not working	Home - with company	Home with company	Home/family	16-30 days	nem	nem	2	1	2	2	2	60	21222	0.828	2	2	1	2	3	1	1	2	2	2	2	2
68	2	41320	61	Female	Married	with partner	12	Retired	not working	Érdi járás	Home, with company	Home, with company	Home	No	No dementia	10	13	FALSE	FALSE	FALSE	2	Retired	not working	Home - alone, w/o help	Home alone	Home/family		nem	nem	1	1	1	2	1	70	11121	0.91	1	1	1	1	2	1	2	1	1	1	2	1
69	3	41285	54	Female	Cohabiting	with partner	15	Retired	not working	Budapest VIII. ker.	Home, alone, with help	Home alone	Home	No	No dementia	2	8	FALSE	FALSE	FALSE	0	Working, fulltime	working	Home - with company	Home with company	Home/family		nem	nem	2	1	2	2	3	80	21223	0.828	2	1	2	2	3	1	2	1	2	2	2	2
70	3	41350	69	Male	Married	with partner	12	Retired	not working	Ráckevei járás	Home, with company	Home, with company	Home	No	No dementia	3	5	FALSE	FALSE	FALSE	1	Retired	not working	Home - with company	Home with company	Home/family		nem	nem	1	1	1	1	2	78	11112	0.999	2	1	2	1	1	1	1	1	1	1	1	1
71	3	41326	68	Female	Widow(er)	living alone	8	Retired	not working	Ráckevei járás	Home, alone, w/o help	Home alone	Home	No	No dementia	3	9	FALSE	FALSE	FALSE	1	Retired	not working	Home, with assistance - Assisted by relatives	Home with company	Home/family	6-15 days	nem	nem	4	3	3	3	2		43332	0.661	3	2	2	2	4	1	2	2	4
72	3	41290	83	Female	Married	with partner	8	Retired	not working	Budapest VIII. ker.	Home, with company	Home, with company	Home	No	No dementia	5	16	FALSE	FALSE	FALSE	1	Retired	not working	Home, with assistance - Assisted by relatives	Home with company	Home/family		nem	nem	3	2	3	3	1	60	32331	0.716	3	1	2	4	1	1	1	5	2	2	2	1
73	2	41304	74	Male	Married	with partner	8	Retired	not working	Érdi járás	Home, with company	Home, with company	Home	No	No dementia	17	16	FALSE	FALSE	FALSE	4	Retired	not working	Home - with company	Home with company	Home/family	1-5 days	nem	nem	2	2	3	3	1	40	22331	0.733	1	1	1	1	1	1	5	1	4	1	1	1
74	2	41359	56	Male	Single, never married	living alone	8	Unemployed	not working	Ráckevei járás	Home, alone, w/o help	Home alone	Home	No	No dementia	17	22	FALSE	TRUE	FALSE	2	Unemployed	not working	Home - alone, w/o help	Home alone	Home/family		nem	nem	1	1	2	2	1	70	11221	0.909	1	1	2	2	3	1	2	2	1	2	1	2
75	5	41347	46	Female	Married	with partner	11	Retired	not working	egyéb Budapest	Home, with company	Home, with company	Home	No	No dementia	2	8	FALSE	FALSE	FALSE	1			Home - with company	Home with company	Home/family		nem	nem	1	1	1	2	1	50	11121	0.91	1	1	1	1	1	1	1	1	1	1	2	1
76	5	41280	85	Female	Widow(er)	living alone	8	Retired	not working	Szigetszentmiklós járás	Home, with company	Home, with company	Home	No	No dementia	6	6	FALSE	FALSE	FALSE	4	Retired	not working	Home, with assistance - Assisted by relatives	Home with company	Home/family		nem	nem	3	5	5	2	2	50	35522	0.313	4	5	1	1	2	2	2	3	5	5	2	2
77	5	41310	76	Male	Married	with partner	8	Retired	not working	Szigetszentmiklós járás	Home, with company	Home, with company	Home	No	No dementia	3	7	FALSE	FALSE	FALSE	2	Retired	not working	Home - with company	Home with company	Home/family	1-5 days	nem	nem	1	1	1	2	1	100	11121	0.91	1	1	1	1	3	1	1	3	2	1	2	1
78	3	41306	57	Male	Married	with partner		Working, part time (pct)	working	Budapest VIII. ker.	Home, with company	Home, with company	Home	No	No dementia	3	8	FALSE	FALSE	FALSE	1	Working, fulltime	working	Home - with company	Home with company	Home/family		nem	nem	2	1	2	4	2	50	21242	0.595	2	1	1	2	3	1	1	1	1	2	4	2
79	2	41286	85	Female	Married	with partner	11	Retired	not working	Budapest VIII. ker.	Home, with company	Home, with company	Home	No	No dementia	11	10	FALSE	FALSE	FALSE	3	Retired	not working					nem	nem	2	4	5	2	2	45	24522	0.397	1	1	1	1	2	1	4	1	5	4	3	1
80	3	41325	65	Female	Cohabiting	with partner	10	Retired	not working	Szigetszentmiklós járás	Home, with company	Home, with company	Home	No	No dementia	16	11	FALSE	TRUE	FALSE	2	Retired	not working	Home - alone, w/o help	Home alone	Home/family		nem	nem	1	1	2	1	1	100	11211	0.999	1	1	1	1	1	1	2	1	2	2	1	1
81	3	41333	45	Male	Single, divorced	living alone	9	Unemployed	not working	Szigetszentmiklós járás	Home, with company	Home, with company	Home	No	No dementia	3	7	FALSE	FALSE	FALSE	1	Working, part time (pct)	working	Home - with company	Home with company	Home/family		nem	nem	1	1	1	1	1	100	11111	1	1	1	1	1	1	1	1	1	1	1	1	1
82	3	41274	76	Male	Widow(er)	living alone	11	Retired	not working	Ráckevei járás	Home, alone, w/o help	Home alone	Other hospital	No	No dementia	12	17	FALSE	TRUE	FALSE	5	Retired	not working	Home, with assistance - Assisted by relatives	Home with company	Home/family	More than 30 days	nem	nem	5	5	5	3	3	45	55533	0.063	4	2	3	4	3	5	3	5	5	3	3	2
83	2	41265	69	Male	Married	with partner	10	Retired	not working	Budapest VIII. ker.	Home, with company	Home, with company	Home	No	No dementia	6	1	FALSE	FALSE	FALSE	4	Retired	not working	Home - with company	Home with company	Home/family	6-15 days	nem	nem	2	1	2	2	1	75	21221	0.828	2	2	2	1	1	1	1	1	1	1	2	1
84	1	41362	53	Male	Cohabiting	with partner	11	Working, fulltime	working	Szigetszentmiklós járás	Home, with company	Home, with company	Home	Depressed mood	No dementia	2	5	FALSE	FALSE	FALSE	1	Working, fulltime	working	Home - with company	Home with company	Home/family		nem	nem	2	1	1	2	2	95	21122	0.828	1	1	1	1	2	1	1	1	1	1	1	2
85	5	41336	68	Female	Widow(er)	living alone	11	Retired	not working	Budapest VIII. ker.	Home, alone, w/o help	Home alone	Home	Depressed mood	No dementia	3	9	FALSE	FALSE	FALSE	2	Retired	not working	Home - with company	Home with company	Home/family		nem	nem	2	1	2	2	2	90	21222	0.828	1	1	2	2	2	1	3	2	2	3	1	2
86	5	41319	77	Male	Widow(er)	living alone	16	Retired	not working	Budapest VIII. ker.	Home, alone, w/o help	Home alone	Other institution	Depressed mood	No dementia	2	12	FALSE	FALSE	FALSE	1	Retired	not working	Home - alone, w/o help	Home alone	Home/family		nem	nem	1	1	1	1	1		11111	1	1	3	1	1	2	1	1	1	1	1	1	2
87	2	41270	68	Female	Single, divorced	living alone	11	Retired	not working	Ráckevei járás	Home, alone, w/o help	Home alone	Other institution	No	No dementia	2	13	FALSE	FALSE	FALSE	1	Retired	not working	Home - alone, w/o help	Home alone	Home/family		nem	nem	1	1	1	2	1	65	11121	0.91	1	1	1	2	4	1	1	2	1	2	2	1
88	2	41280	87	Female	Married	with partner	11	Retired	not working	Ráckevei járás	Home, alone, with help	Home alone	Home	No	No dementia	7	15	FALSE	TRUE	FALSE	4	Retired	not working	Home - with company	Home with company	Home/family	More than 30 days	nem	nem	5	5	5	3	1	70	55531	0.063	5	3	1	1	2	1	1	3	5	1	2	1
89	3	41265	63	Male	Married	with partner	11	Retired	not working	Ráckevei járás	Home, with company	Home, with company	Home	No	No dementia	4	7	FALSE	FALSE	FALSE	2	Retired	not working	Home - alone, w/o help	Home alone	Home/family		nem	nem	1	1	2	1	1	90	11211	0.999	1	1	1	2	2	1	2	1	2	1	1	1
90	3	41265	75	Male	Single, never married	living alone	10	Retired	not working	Szigetszentmiklós járás	Home, alone, w/o help	Home alone	Home	No	No dementia	4	8	FALSE	FALSE	FALSE	1	Retired	not working	Home - with company	Home with company	Home/family		nem	nem	3	1	3	3	3	50	31333	0.788	2	1	1	1	2	1	1	2	2	3	2	3
91	3	41260	73	Male	Married	with partner	9	Retired	not working	Szigetszentmiklós járás	Home, with company	Home, with company	Home	No	No dementia	4	3	FALSE	FALSE	FALSE	3	Retired	not working	Home - with company	Home with company	Home/family	More than 30 days	nem	nem	4	3	4	3	1	30	43431	0.563	3	2	3	1	3	1	1	2	3	1	2	1
92	1	41281	34	Female	Single, never married	living alone	8	Unemployed	not working	Szigetszentmiklós járás	Home, alone, w/o help	Home alone	Home	No	No dementia	0	10	FALSE	FALSE	FALSE	0	Unemployed	not working	Home - with company	Home with company	Home/family		nem	nem	1	1	1	2	2	50	11122	0.909	2	1	1	1	1	1	1	1	1	1	2	1
93	2	41260	59	Male	Cohabiting	with partner	11	Working, fulltime	working	Szigetszentmiklós járás	Home, with company	Home, with company	Home	No	No dementia	6	5	FALSE	FALSE	FALSE	2							nem	nem
94	5	41244	49	Female	Married	with partner	13	Sick leave / sick pension, permanent	not working	Szigetszentmiklós járás	Home, with company	Home, with company	Home	Diagnosed depression with medication	No dementia	3	4	FALSE	FALSE	FALSE	3	Sick leave / sick pension, permanent	not working	Home - with company	Home with company	Home/family	6-15 days	nem	nem	1	2	2	2	5	10	12225	0.449	1	2	2	2	4	1	2	1	2	1	2	4
95	5	41279	65	Female	Single, divorced	living alone	22	Retired	not working	Szigetszentmiklós járás	Home, alone, w/o help	Home alone	Home	Depressed mood	No dementia	5	12	FALSE	FALSE	FALSE	2	Retired	not working	Home - alone, w/o help	Home alone	Home/family	16-30 days	nem	nem	2	2	2	2	2	85	22222	0.755	2	1	1	1	1	2	1	1	2	1	1	1
96	5	41260	82	Female	Widow(er)	living alone	8	Retired	not working	Szigetszentmiklós járás	Home, alone, with help	Home alone	Home	No	No dementia	5	4	FALSE	FALSE	FALSE	2	Retired	not working	Home - alone, w/o help	Home alone	Home/family		nem	nem	3	1	3	3	3	45	31333	0.788	3	1	3	4	4	1	1	1	2	1	3	2
97	5	41276	77	Male	Married	with partner	11	Retired	not working	Ráckevei járás	Home, with company	Home, with company	Home	No	No dementia	2	7	FALSE	FALSE	FALSE	1	Retired	not working	Home - with company	Home with company	Home/family		nem	nem	2	1	1	1	1	100	21111	0.918	1	3	2	2	2	1	1	2	1	1	2	1
98	3	41250	85	Male	Widow(er)	living alone	16	Retired	not working	Budapest VIII. ker.	Home, alone, with help	Home alone	Home	No	No dementia	7	12	FALSE	FALSE	FALSE	4	Retired	not working	Other	Other	Institute/professionals		nem	nem	2	2	1	1	1	80	22111	0.845	2	1	2	1	1	1	1	1	1	1	1	1
99	3	41247	50	Male	Cohabiting	with partner	11	Working, fulltime	working	Szigetszentmiklós járás	Home, with company	Home, with company	Home	No	No dementia	8	9	FALSE	FALSE	FALSE	1	Working, fulltime	working	Home - with company	Home with company	Home/family		nem	nem	2	1	2	2	2	75	21222	0.828	1	1	1	2	1	1	1	1	2	2	1	2
100	5	41301	66	Female	Married	with partner	16	Retired	not working	Szigetszentmiklós járás	Home, with company	Home, with company	Home	No	No dementia	2	11	FALSE	FALSE	FALSE	2	Retired	not working	Home - with company	Home with company	Home/family		nem	nem	1	1	1	1	1	100	11111	1	1	1	1	1	1	1	1	1	1	1	1	1
101	5	41265	70	Female	Cohabiting	with partner	13	Retired	not working	Budapest VIII. ker.	Home, with company	Home, with company	Home	No	No dementia	5	5	FALSE	FALSE	FALSE	1	Retired	not working	Home - with company	Home with company	Home/family		nem	nem	1	1	1	2	1	90	11121	0.91	1	1	1	1	2	1	1	1	1	2	2	1
102	4	41266	77	Male	Married	with partner	13	Retired	not working	Szigetszentmiklós járás	Home, with company	Home, with company	Home	No	No dementia	2	6	FALSE	FALSE	FALSE	1	Retired	not working	Home - with company	Home with company	Home/family		nem	nem	1	1	1	1	1	75	11111	1	1	1	2	1	1	1	1	1	1	1	1	1
103	5	41257	57	Male	Married	with partner	12	Sick leave / sick pension, permanent	not working	Érdi járás	Home, with company	Home, with company	Home	Diagnosed depression with medication	No dementia	6	19	FALSE	TRUE	FALSE	4	Sick leave / sick pension, permanent	not working	Home - with company	Home with company	Home/family	6-15 days	nem	nem	3	3	4	3	4	50	33434	0.457	3	3	2	1	5	1	1	3	4	1	3	4
104	1	41259	53	Male	Married	with partner	12	Working, fulltime	working	egyéb Budapest	Home, alone, with help	Home alone	Home	No	No dementia	19	22	FALSE	FALSE	FALSE	2	Sick leave / sick pension, temporary	not working	Home - with company	Home with company	Home/family	6-15 days	nem	nem	2	1	2	1	3	55	21213	0.918	2	1	1	1	1	1	4	1	2	3	1	3
105	3	41246	79	Female	Widow(er)	living alone	10	Retired	not working	Szigetszentmiklós járás	Home, alone, w/o help	Home alone	Home	No	No dementia	4	11	FALSE	FALSE	FALSE	3	Retired	not working	Home - alone, w/o help	Home alone	Home/family		nem	nem	3	1	3	1	1	50	31311	0.9	3	1	1	5	1	1	1	1	2	2	1	1
106	1	41237	70	Male	Married	with partner	10	Retired	not working	Szigetszentmiklós járás	Home, with company	Home, with company	Home	No	No dementia	16	12	FALSE	FALSE	FALSE	4	Retired	not working	Home - with company	Home with company	Home/family	6-15 days	nem	nem	4	5	5	4	1	10	45541	0.194	4	4	1	1	2	3	4	5	5	4	5	2
107	1	41251	65	Male	Married	with partner	8	Retired	not working	Szigetszentmiklós járás	Home, with company	Home, with company	Home	No	No dementia	6	11	FALSE	FALSE	FALSE	4	Retired	not working	Home - with company	Home with company	Home/family		nem	nem	3	2	4	3	3	30	32433	0.61	2	3	1	4	2	1	2	2	3	2	2	3
108	5	41260	75	Female	Widow(er)	living alone	8	Retired	not working	Budapest VIII. ker.	Home, with company	Home, with company	Home	Depressed mood	No dementia	2	4	FALSE	FALSE	FALSE	1	Retired	not working	Home - with company	Home with company	Home/family	16-30 days	nem	nem	3	2	3	3	3	50	32333	0.716	3	1	3	5	3	1	2	2	2	3	3	2
109	5	41281	83	Male	Married	with partner	17	Retired	not working	Budapest VIII. ker.	Home, with company	Home, with company	Home	Diagnosed depression with medication	No dementia	2	7	FALSE	FALSE	FALSE	2	Retired	not working	Home - with company	Home with company	Home/family		nem	nem	1	1	1	2	2	95	11122	0.909	2	2	1	1	2	1	1	2	2	1	3	1
110	5	41251	68	Female	Married	with partner		Retired	not working	Szigetszentmiklós járás	Home, alone, with help	Home alone	Home	No	No dementia	6	11	FALSE	FALSE	FALSE	2	Retired	not working	Home - with company	Home with company	Home/family		nem	nem	2	1	2	2	1	75	21221	0.828	3	1	1	3	1	1	1	2	4	1	3	1
111	2	41326	74	Male	Single, divorced	living alone	18	Working, fulltime	working	egyéb Budapest	Home, alone, w/o help	Home alone	Home	No	No dementia	7	4	FALSE	TRUE	FALSE	0							nem	nem
112	1	41309	60	Male	Single, never married	living alone	8	Unemployed	not working	egyéb Budapest	In an institution	Institution	Other institution	No	No dementia	9	27	FALSE	FALSE	FALSE	4							nem	nem
113	1	41286	77	Female	Married	with partner	11	Retired	not working	Ráckevei járás	Home, with company	Home, with company	Home	No	No dementia	11	4	FALSE	FALSE	FALSE	5							nem	nem
114	4	41280	28	Male	Cohabiting	with partner	15			Budapest VIII. ker.	Home, with company	Home, with company	Home	No	No dementia	19	1	TRUE	FALSE	FALSE	5							nem	nem
115	3	41248	63	Male	Single, divorced	living alone	12	Working, part time (pct)	working	Szigetszentmiklós járás	Home, with company	Home, with company	Home	No	No dementia	9	10	FALSE	FALSE	FALSE	2							nem	nem
116	3	41185	62	Male	Married	with partner	11	Sick leave / sick pension, temporary	not working	egyéb Magyarország	Home, with company	Home, with company	Other hospital	No	No dementia	4	6	FALSE	FALSE	FALSE	1							nem	nem
117	5	41169	55	Male	Cohabiting	with partner	8	Unemployed	not working	Budapest VIII. ker.	In an institution	Institution	Other institution	No	No dementia	6	13	FALSE	FALSE	FALSE	3							nem	nem
118	3	41167	80	Female	Single, divorced	living alone		Retired	not working	egyéb Budapest	Home, alone, w/o help	Home alone	Home	No	No dementia	2	14	FALSE	FALSE	FALSE	2							nem	nem
119	2	41160	87	Female	Widow(er)	living alone	10	Retired	not working	Érdi járás	Home, alone, with help	Home alone	Home	No	Dementia diagnosed by a doctor	8	13	FALSE	FALSE	FALSE	4							nem	nem
120	5	41392	79	Female	Widow(er)	living alone	7	Retired	not working	Szigetszentmiklós járás	Home, with company	Home, with company	Home	No	No dementia	10	26	FALSE	TRUE	FALSE	4							nem	igen
121	1	41154	62	Female	Single, divorced	living alone	8	Working, fulltime	working	Ráckevei járás	Home, alone, w/o help	Home alone	Home	No information	No information	21	14	FALSE	TRUE	FALSE	5							nem	igen
122	2	41346	72	Female	Widow(er)	living alone	10	Retired	not working	Budapest VIII. ker.	Home, with company	Home, with company	Home	No	No dementia	26	21	FALSE	TRUE	FALSE	5							nem	igen
123	5	41239	81	Male	Widow(er)	living alone		Retired	not working	Budapest VIII. ker.	Home, alone, w/o help	Home alone	Other hospital	No	No information	7	11	TRUE	FALSE	FALSE	4							nem	igen
124	1	41249	68	Male	Married	with partner	10	Retired	not working	Szigetszentmiklós járás	Home, with company	Home, with company	Home	No	Dementia diagnosed by a doctor	12	11	FALSE	FALSE	FALSE	5						More than 30 days	nem	igen
125	2	41315	70	Male	Married	with partner	11	Retired	not working	Budapest VIII. ker.	Home, alone, with help	Home alone	Other hospital	No	No dementia	14	27	FALSE	FALSE	FALSE	4							nem	nem
126	5	41366	84	Female	Widow(er)	living alone	7	Retired	not working	Ráckevei járás	Home, with company	Home, with company	Home	No	No dementia	29	9	FALSE	TRUE	FALSE	5							nem	igen
127	5	41237	48	Male	Cohabiting	with partner	12	Working, fulltime	working	egyéb Budapest	Home, with company	Home, with company	Home	No	No dementia	2	66	FALSE	FALSE	FALSE	5							nem	nem
128	5	41283	88	Male	Married	with partner	10	Retired	not working	Budapest VIII. ker.	Home, with company	Home, with company	Home	No	No dementia	13	20	FALSE	FALSE	FALSE	5	Retired	not working				More than 30 days	nem	nem
129	5	41231	93	Female	Widow(er)	living alone	8	Retired	not working	Szigetszentmiklós járás	In an institution	Institution	Other institution	No	No dementia	19	9	FALSE	FALSE	FALSE	4	Retired	not working	Other	Other	Institute/professionals		nem	igen
130	1	41254	68	Male	Married	with partner	8	Retired	not working	Budapest VIII. ker.	Home, with company	Home, with company	Home	No	No dementia	1	1	FALSE	FALSE	TRUE	1							nem	igen
131	5	41327	92	Female	Widow(er)	living alone	8	Retired	not working	Budapest VIII. ker.	Home, with company	Home, with company	Home	No	No dementia	10	11	FALSE	FALSE	FALSE	3							nem	igen
132	2	41383	72	Female	Widow(er)	living alone	10	Retired	not working	egyéb Magyarország	Home, alone, w/o help	Home alone	Other hospital	No	No dementia	33	9	FALSE	TRUE	FALSE	6							igen	igen
133	1	41331	66	Male	Single, never married	living alone	13	Unemployed	not working	Budapest VIII. ker.	Home, with company	Home, with company	Home	No	No dementia	21	38	TRUE	TRUE	FALSE	6							igen	igen
134	1	41361	61	Male	Married	with partner	13	Working, part time (pct)	working	Budapest VIII. ker.	Home, with company	Home, with company	Home	No	No dementia	14	8	FALSE	TRUE	FALSE	6							igen	igen
135	1	41230	58	Male	Married	with partner	10	Sick leave / sick pension, temporary	not working	Szigetszentmiklós járás	Home, with company	Home, with company	Other hospital	Depressed mood	No dementia	4	18	FALSE	FALSE	FALSE	3							nem	igen
136	5	41231	65	Male	Married	with partner	10	Retired	not working	Érdi járás	Home, with company	Home, with company	Other hospital	No	No dementia	16	1	TRUE	TRUE	FALSE	5							nem	igen
137	2	41324	69	Male	Single, never married	living alone		Unemployed	not working	Budapest VIII. ker.	In an institution	Institution	Other institution	No information	No information	25	5	FALSE	TRUE	FALSE	6							igen	igen
138	5	41316	92	Female	Widow(er)	living alone	11	Retired	not working	Budapest VIII. ker.	Home, alone, with help	Home alone	Home	No	No dementia	25	13	FALSE	TRUE	FALSE	6							igen	igen
139	1	41319	64	Male	Married	with partner	11	Retired	not working	Ráckevei járás	Home, with company	Home, with company	Home	No	No dementia	4	5	FALSE	TRUE	FALSE	6							igen	igen
140	2	41294	76	Male	Widow(er)	living alone	8	Retired	not working	Szigetszentmiklós járás	Home, with company	Home, with company	Other hospital	No	No dementia	19	16	FALSE	TRUE	FALSE	5							nem	igen
141	2	41312	85	Male	Widow(er)	living alone	10	Retired	not working	Szigetszentmiklós járás	Home, alone, with help	Home alone	Home	No	Dementia diagnosed by a doctor	12	12	FALSE	TRUE	FALSE	6							igen	igen
142	2	41215	82	Female	Widow(er)	living alone	8	Retired	not working	Szigetszentmiklós járás	Home, with company	Home, with company	Home	No	No information	14	19	FALSE	FALSE	FALSE	5							nem	igen
143	2	41306	91	Male	Widow(er)	living alone	8	Retired	not working	Szigetszentmiklós járás	Home, alone, with help	Home alone	Home	No	No dementia	25	13	FALSE	TRUE	FALSE	6							igen	igen
144	1	41198	71	Female	Married	with partner	12	Retired	not working	egyéb Budapest	Home, alone, with help	Home alone	Other hospital	No	No dementia	15	21	FALSE	FALSE	TRUE	4							nem	igen
145	5	41176	86	Female	Widow(er)	living alone		Retired	not working	Érdi járás	Home, alone, with help	Home alone	Home	No	No dementia	18	57	FALSE	FALSE	FALSE	5							nem	igen
146	2	41302	93	Female	Widow(er)	living alone	8	Retired	not working	Ráckevei járás	Home, with company	Home, with company	Home	No	No dementia	16	8	FALSE	FALSE	FALSE	6							igen	igen
147	5	41170	56	Male	Married	with partner	8			Szigetszentmiklós járás	Home, with company	Home, with company	Home	No	No dementia	11	21	FALSE	TRUE	FALSE	6							igen	igen
148	1	41184	50	Male	Single, never married	living alone	8	Unemployed	not working	Budapest VIII. ker.	In an institution	Institution	Other institution	No	No dementia	18	18	TRUE	TRUE	FALSE	6							igen	igen
149	2	41228	68	Female	Widow(er)	living alone	10	Retired	not working	Szigetszentmiklós járás	Home, with company	Home, with company	Home	No	No information	11	6	FALSE	TRUE	FALSE	6							igen	igen
150	2	41214	85	Female	Widow(er)	living alone		Retired	not working	Szigetszentmiklós járás	In an institution	Institution	Other institution	No	No dementia	7	11	FALSE	TRUE	FALSE	6							igen	igen
151	2	41210	78	Male	Widow(er)	living alone		Retired	not working	Érdi járás	Home, alone, w/o help	Home alone	Home	No	No dementia	12	4	FALSE	FALSE	FALSE	6							igen	igen
152	1	41204	78	Male		with partner	10	Retired	not working	Ráckevei járás	Home, with company	Home, with company	Home	Diagnosed depression with medication	No dementia	6	4	FALSE	FALSE	FALSE	5							nem	igen
153	2	41203	95	Female	Widow(er)	living alone		Retired	not working	Érdi járás	Home, alone, with help	Home alone	Home	No	No dementia	18	4	FALSE	TRUE	FALSE	6							igen	igen
154	2	41361	79	Male	Married	with partner	8	Sick leave / sick pension, temporary	not working	Budapest VIII. ker.	Home, with company	Home, with company	Home	No	No dementia	22	22	TRUE	TRUE	FALSE	5	Retired	not working	Other	Other	Institute/professionals	More than 30 days	nem	nem
155	1	41353	78	Male	Married	with partner	11	Retired	not working	Budapest VIII. ker.	Home, with company	Home, with company	Home	No	No dementia	2	5	FALSE	FALSE	FALSE	1	Retired	not working	Home - with company	Home with company	Home/family	1-5 days	nem	nem	1	1	2	1	1	90	11211	0.999	1	3	2	1	2	1	1	3	2	1	1	1
156	1	41326	68	Female	Widow(er)	living alone	8	Retired	not working	Budapest VIII. ker.	Home, with company	Home, with company	Home	No	No dementia	17	14	TRUE	FALSE	FALSE	4	Retired	not working	Home, with assistance - Assisted by relatives	Home with company	Home/family	More than 30 days	nem	nem	3	5	5	2	1	80	35521	0.313	1	3	1	1	1	2	1	1	5	2	1	1
157	5	41373	69	Female	Cohabiting	with partner	10	Retired	not working	Szigetszentmiklós járás	Home, with company	Home, with company	Home	No	No dementia	10	40	FALSE	FALSE	FALSE	5	Retired	not working	Other	Other	Institute/professionals	More than 30 days	nem	nem
158	1	41301	87	Male	Married	with partner	10	Retired	not working	Budapest VIII. ker.	Home, with company	Home, with company	Home	No	No dementia	12	12	FALSE	FALSE	FALSE	4	Retired	not working	Home, with assistance - Assisted by relatives	Home with company	Home/family	16-30 days	nem	nem	2	3	5	2	1	50	23521	0.418	3	3	3	1	3	2	1	1	5	1	2	1
159	5	41381	42	Male	Married	with partner	11	Working, fulltime	working	egyéb Budapest	Home, with company	Home, with company	Home	No	No dementia	5	6	FALSE	TRUE	FALSE	0	Working, fulltime	working	Home - with company	Home with company	Home/family	1-5 days	nem	nem	1	1	1	1	1	100	11111	1	1	1	1	1	1	1	1	1	1	1	1	1
160	1	41373	75	Male	Married	with partner	8	Retired	not working	egyéb Budapest	Home, with company	Home, with company	Home	No	No dementia	20	10	TRUE	FALSE	FALSE	4	Retired	not working	Home, with assistance - Assisted by relatives	Home with company	Home/family	More than 30 days	nem	nem	4	5	5	5	3	10	45553	0.072	4	3	1	1	1	2	2	4	5	4	4	3
161	1	41322	29	Male	Single, never married	living alone	16	Working, fulltime	working	Szigetszentmiklós járás	Home, with company	Home, with company	Home	No	No dementia	2	12	FALSE	TRUE	FALSE	0	Working, fulltime	working	Home - alone, w/o help	Home alone	Home/family		nem	nem	1	1	1	1	3	70	11113	0.999	1	2	1	1	1	1	1	1	1	1	1	3
162	5	41315	87	Male	Widow(er)	living alone	7	Retired	not working	Szigetszentmiklós járás	Home, with company	Home, with company	Home	No	No dementia	4	19	FALSE	FALSE	FALSE	3	Retired	not working	Home, with assistance - Assisted by relatives	Home with company	Home/family		nem	nem	4	4	5	4	3		44543	0.259	3	4	1	1	1	1	2	1	5	4	3	3
163	5	41290	76	Female	Widow(er)	living alone	12	Retired	not working	Szigetszentmiklós járás	Home, with company	Home, with company	Home	No	No dementia	7	9	FALSE	TRUE	FALSE	3	Retired	not working	Home, with assistance - Assisted by relatives	Home with company	Home/family	1-5 days	nem	nem	3	2	4	2	2		32422	0.632	2	3	2	1	3	2	2	3	4	2	2	3
164	5	41374	73	Male	Widow(er)	living alone	11	Retired	not working	Szigetszentmiklós járás	Home, alone, with help	Home alone	Home	Diagnosed depression with medication	Dementia diagnosed by a doctor	6	27	FALSE	FALSE	FALSE	5							nem	igen
165	5	41351	66	Male	Married	with partner	8	Retired	not working	Budapest VIII. ker.	Home, with company	Home, with company	Home	No	No dementia	5	8	FALSE	FALSE	FALSE	2	Retired	not working	Home - with company	Home with company	Home/family		nem	nem
166	5	41351	54	Male	Married	with partner	17	Working, fulltime	working	Budapest VIII. ker.	Home, with company	Home, with company	Other hospital	Depressed mood	No dementia	4	9	FALSE	FALSE	FALSE	2	Sick leave / sick pension, temporary	not working	Home - with company	Home with company	Home/family	16-30 days	nem	nem	3	1	4	3	4	50	31434	0.544	2	3	2	5	3	1	2	2	4	3	4	4
167	1	41282	53	Female	Married	with partner	16	Working, part time (pct)	working	egyéb Budapest	Home, with company	Home, with company	Home	Diagnosed depression with medication	No dementia	11	13	TRUE	FALSE	FALSE	5	Sick leave / sick pension, temporary	not working	Home - with company	Home with company	Home/family	More than 30 days	nem	nem	5	5	5	2	1	50	55521	0.085	4	2	1	1	1	3	4	1	5	2	2	1
168	5	41334	62	Male	Cohabiting	with partner		Retired	not working	egyéb Budapest	Home, with company	Home, with company	Home	No	No dementia	6	1	FALSE	FALSE	FALSE	2	Retired	not working	Home - with company	Home with company	Home/family	16-30 days	nem	nem	2	2	2	2	1	50	22221	0.755	1	1	1	1	1	1	2	1	4	1	1	1
169	1	41327	67	Female	Widow(er)	living alone				Szigetszentmiklós járás	Home, alone, w/o help	Home alone	Home	No	No dementia	4	14	FALSE	FALSE	FALSE	1	Retired	not working	Home, with assistance - Assisted by relatives	Home with company	Home/family		nem	nem	1	1	2	3	3	50	11233	0.887	2	2	2	4	4	1	1	3	2	2	2	2
170	2	41312	62	Female	Married	with partner	13	Retired	not working	Ráckevei járás	Home, with company	Home, with company	Home	No	No dementia	2	11	FALSE	FALSE	FALSE	0	Retired	not working	Home - with company	Home with company	Home/family	6-15 days	nem	nem	1	1	1	1	1	100	11111	1	1	1	1	1	1	1	1	1	1	1	1	1
171	3	41372	59	Male	Married	with partner		Working, fulltime	working	Ráckevei járás	Home, with company	Home, with company	Other hospital	No	No dementia	7	11	FALSE	FALSE	FALSE	4	Sick leave / sick pension, temporary	not working	Home - with company	Home with company	Home/family	6-15 days	nem	nem	2	1	3	2	2	75	21322	0.828	2	1	1	1	1	2	2	1	3	1	2	2
172	2	41342	84	Male	Single, never married	living alone	15	Retired	not working	egyéb Budapest	Home, alone, with help	Home alone	Other hospital	No	No dementia	3	4	FALSE	FALSE	FALSE	1	Retired	not working	Other	Other	Institute/professionals	1-5 days	nem	nem	2	1	1	1	1	100	21111	0.918	2	1	1	1	1	1	1	1	1	1	2	1
173	3	41386	66	Male	Married	with partner	11	Retired	not working	Szigetszentmiklós járás	Home, with company	Home, with company	Home	No	No dementia	2	8	FALSE	FALSE	FALSE	1	Retired	not working	Home - with company	Home with company	Home/family		nem	nem						99			2	2	1	2	2	1			1	2	1	1
174	5	41307	61	Female	Married	with partner	10	Retired	not working	egyéb Magyarország	Home, with company	Home, with company	Home	No	No dementia	7	4	FALSE	FALSE	FALSE	0	Retired	not working	Home - with company	Home with company	Home/family	1-5 days	nem	nem	1	1	1	2	1		11121	0.91				1	2	1	1	1	1	1
175	3	41375	64	Male	Married	with partner	8	Retired	not working	Szigetszentmiklós járás	Home, with company	Home, with company	Home	No	No dementia	2	5	FALSE	FALSE	FALSE	0	Retired	not working	Home, with assistance - Assisted by relatives	Home with company	Home/family		nem	nem	1	1	1	1	1	80	11111	1	1	1	1	1	1	1	1	1	1	1	1	1
176	2	41379	63	Male	Married	with partner	12	Retired	not working	Szigetszentmiklós járás	Home, with company	Home, with company	Home	No	No dementia	7	8	FALSE	TRUE	FALSE	1	Retired	not working	Home - with company	Home with company	Home/family		nem	nem	3	2	2	2	1	75	32221	0.738	3	1	1	1	1	1	1	2	4	1	1	1
177	1	41385	67	Female	Single, never married	living alone	7	Retired	not working	Szigetszentmiklós járás	Home, alone, with help	Home alone	Home	No	No dementia	22	17	FALSE	FALSE	FALSE	4	Retired	not working	Other	Other	Institute/professionals	16-30 days	nem	nem	4	5	5	2	2	40	45522	0.297	4	4	1	1	1	1	3	5	5	4	2	2
178	5	41362	49	Male	Married	with partner	13	Working, fulltime	working	Érdi járás	Home, with company	Home, with company	Home	No	No dementia	2	5	FALSE	FALSE	FALSE	0							nem	nem
179	5	41305	71	Male	Married	with partner	8	Retired	not working	Ráckevei járás	Home, with company	Home, with company	Home	No	No dementia	4	5	FALSE	FALSE	FALSE	0							nem	nem
180	5	41324	67	Male	Married	with partner	10	Working, fulltime	working	egyéb Magyarország	Home, with company	Home, with company	Other hospital	No	No dementia	19	49	FALSE	TRUE	FALSE	5							nem	nem
181	5	41390	47	Female	Single, divorced	living alone	13			Érdi járás	Home, with company	Home, with company	Other hospital	No	No dementia	11	17	FALSE	TRUE	FALSE	1	Sick leave / sick pension, temporary	not working	Home, with assistance - Assisted by relatives	Home with company	Home/family		nem	nem	1	1	3	3	3	50	11333	0.887	2	2	2	2	2	2	2	1	4	2	2	3
182	5	41391	67	Female	Single, divorced	living alone	15	Retired	not working	Szigetszentmiklós járás	Home, alone, w/o help	Home alone	Home	No	No dementia	2	6	FALSE	FALSE	FALSE	0	Retired	not working	Home - with company	Home with company	Home/family		nem	nem
183	5	41289	83	Female	Widow(er)	living alone	10	Retired	not working	Ráckevei járás	Home, with company	Home, with company	Home	No	No dementia	5	13	FALSE	FALSE	FALSE	3							nem	nem
184	3	41392	66	Male	Married	with partner	13	Retired	not working	Szigetszentmiklós járás	Home, with company	Home, with company	Home	No	No dementia	9	5	FALSE	TRUE	FALSE	0	Retired	not working	Home - with company	Home with company	Home/family		nem	nem
185	5	41155	79	Female	Married	with partner	12	Retired	not working	Szigetszentmiklós járás	Home, with company	Home, with company	Other hospital	No	No dementia	8	7	FALSE	FALSE	FALSE	2							nem	nem
186	1	41163	58	Male	Single, divorced	living alone	10	Sick leave / sick pension, permanent	not working	Érdi járás	Home, alone, w/o help	Home alone	Home	No	No dementia	5	23	FALSE	FALSE	TRUE	3							nem	nem
187	5	41215	56	Male	Married	with partner	12	Working, fulltime	working	Ráckevei járás	Home, with company	Home, with company	Home	No	No dementia	6	1	TRUE	TRUE	FALSE	4							nem	nem
188	2	41394	75	Male	Married	with partner	10	Retired	not working	Ráckevei járás	Home, with company	Home, with company	Home	No	No dementia	13	24	FALSE	FALSE	FALSE	3							nem	nem
189	2	41367	52	Male	Married	with partner	15	Working, part time (pct)	working	Budapest VIII. ker.	Home, with company	Home, with company	Home	No	No dementia	2	10	FALSE	FALSE	FALSE	0							nem	nem
190	2	41350	72	Male	Widow(er)	living alone	8	Retired	not working	Ráckevei járás	Home, with company	Home, with company	Home	No	No dementia	18	18	TRUE	TRUE	FALSE	4							nem	nem
191	1	41330	74	Female	Single, divorced	living alone	8	Retired	not working	egyéb Budapest	Home, alone, w/o help	Home alone	Home	No	No dementia	7	21	TRUE	TRUE	FALSE	4							nem	nem
192	5	41278	37	Male	Single, divorced	living alone	11	Working, fulltime	working	Ráckevei járás	Home, alone, w/o help	Home alone	Home	No	No dementia	1	6	FALSE	FALSE	FALSE	1							nem	nem
193	2	41284	82	Male	Cohabiting	with partner	8	Retired	not working	Budapest VIII. ker.	Home, with company	Home, with company	Home	No	No dementia	11	13	FALSE	FALSE	FALSE	4							nem	nem
194	5	41281	54	Female	Married	with partner	11	Working, fulltime	working	Ráckevei járás	Home, with company	Home, with company	Home	No	No dementia	3	4	FALSE	FALSE	FALSE	0							nem	nem
195	1	41278	80	Female	Widow(er)	living alone	8	Retired	not working	Szigetszentmiklós járás	Home, with company	Home, with company	Home	No	No dementia	9	9	FALSE	FALSE	FALSE	3							nem	nem
196	1	41258	57	Male	Married	with partner	14	Working, fulltime	working	Szigetszentmiklós járás	Home, alone, w/o help	Home alone	Home	No	No dementia	6	5	FALSE	FALSE	FALSE	1							nem	nem
197	1	41240	76	Female	Married	with partner		Retired	not working	Ráckevei járás	Home, alone, with help	Home alone	Home	No	No dementia	6	14	FALSE	FALSE	FALSE	2							nem	nem
198	3	41178	72	Female	Widow(er)	living alone	8	Retired	not working	Szigetszentmiklós járás	Home, alone, with help	Home alone	Home	No	No dementia	10	10	FALSE	FALSE	FALSE	2							nem	nem
199	2	41196	68	Male	Single, divorced	living alone	8	Unemployed	not working	egyéb Magyarország	In an institution	Institution	Other institution	No	No dementia	7	22	FALSE	FALSE	FALSE	3							nem	nem
200	2	41164	92	Female	Married	with partner	10	Retired	not working	egyéb	Home, alone, with help	Home alone	Other institution	No	No dementia	20	5	FALSE	TRUE	FALSE	5							nem	igen
[truncated: 41 more columns]
